# Supplementary material for: Atlas-Guided Nanocarrier Strategies Targeting Spatial NTRK2/MAPK Signaling in EGFR-TKI-Resistant Niches of Esophageal Squamous Cell Carcinoma
Source: Pharmaceutics. 2026 Jan 30;18(2):181. doi: 10.3390/pharmaceutics18020181 (PMC12944126; doi:10.3390/pharmaceutics18020181)
Supplement: Supplementary file 1 [file pharmaceutics-18-00181-s001.zip]

Archive with 1 entries (1 files):
- pharmaceutics-3902839-supplementary.pdf
